# Supplementary material for: Stearic Acid Coated MgO Nanoplate Arrays as Effective Hydrophobic Films for Improving Corrosion Resistance of Mg-Based Metallic Glasses
Source: Nanomaterials (Basel). 2020 May 15;10(5):947. doi: 10.3390/nano10050947 (PMC7281764; doi:10.3390/nano10050947)
Supplement: Supplementary file 1 [file nanomaterials-10-00947-s001.zip]

Archive with 1 entries (1 files):
- nanomaterials-803196-SI.mp4
